# Supplementary material for: Inhibition of Autophagy Enhances the Antitumor Effect of Thioridazine in Acute Lymphoblastic Leukemia Cells
Source: Life (Basel). 2021 Apr 20;11(4):365. doi: 10.3390/life11040365 (PMC8073363; doi:10.3390/life11040365)
Supplement: Supplementary file 1 [file life-11-00365-s001.zip]

Archive with 1 entries (1 files):
- life-1142324-supplementary.pdf
